# Supplementary material for: Reliable assessment of telomere maintenance mechanisms in neuroblastoma
Source: Cell Biosci. 2022 Sep 24;12:160. doi: 10.1186/s13578-022-00896-2 (PMC9508734; doi:10.1186/s13578-022-00896-2)
Supplement: Supplementary file 1 — Additional file 1: Table S1. Neuroblastoma patient characteristics. [file 13578_2022_896_MOESM1_ESM.xlsx]

## Sheet: Tab S1
Sample ID	TMM group	MYCN status	Age at diagnosis (months)	INSS stage	Sex	event-free survival (years)	event (relapse or progression) (yes/no)	overall survival (years)	death (yes/no)	treatment protocol	treatment intensity
NB01	TEL[+]	non-amplified	40.1645	4	female	2.6256	yes	3.83573	yes	NB97	high-risk treatment
NB02	TEL[+]	non-amplified	27.2039	4	male	2.16564	yes	11.3265	no	NB04	high-risk treatment
NB03	TEL[+]	non-amplified	45.4934	4	male	11.6523	no	11.6523	no	NB04	high-risk treatment
NB04	TEL[+]	amplified	32.5329	4	male	0.785763	yes	1.8152	yes	NB04	high-risk treatment
NB05	ambiguous	amplified	27.9276	4	female	1.70568	yes	2.59548	yes	NB04	high-risk treatment
NB06	TEL[+]	amplified	15.7237	2	male	1.07871	yes	1.40726	yes	NB04	high-risk treatment
NB07	TEL[+]	non-amplified	47.4671	4	female	1.77139	yes	4.4627	yes	NB04	high-risk treatment
NB08	TEL[+]	non-amplified	154.539	4	male	1.90828	yes	2.42026	yes	NB04	high-risk treatment
NB09	TMM[-]	non-amplified	14.375	1	female	7.98084	no	7.98084	no	NB04	no chemotherapy
NB10	TEL[+]	amplified	32.8947	3	female	1.10062	yes	1.13895	yes	NB97	high-risk treatment
NB11	TEL[+]	non-amplified	44.4408	4	female	7.38672	no	7.38672	no	NB04	high-risk treatment
NB12	TEL[+]	non-amplified	86.2171	4	female	0.709103	no	0.709103	yes	NB04	high-risk treatment
NB13	TEL[+]	non-amplified	71.9079	4	female	2.28337	yes	13.2375	no	NB04	high-risk treatment
NB14	TEL[+]	amplified	34.6382	4	female	0.919918	yes	1.04038	yes	NB04	high-risk treatment
NB15	TEL[+]	amplified	47.0724	4	female	0.635181	no	0.635181	yes	NB04	high-risk treatment
NB16	TEL[+]	amplified	31.3487	4	female	1.10883	yes	1.56605	yes	NB04	high-risk treatment
NB17	TMM[-]	non-amplified	7.26974	5	male	11.7536	no	11.7536	no	NB04	no chemotherapy
NB18	TEL[+]	amplified	135.888	1	male	1.43463	yes	1.62081	yes	NB97	5-8 cycles chemotherapy
NB19	TEL[+]	non-amplified	171.875	2	male	0.922656	yes	7.3128	no	NB04	no chemotherapy
NB20	TEL[+]	non-amplified	23.8158	4	male	1.30322	yes	1.64819	yes	NB97	5-8 cycles chemotherapy
NB21	TEL[+]	non-amplified	56.875	4	male	7.16222	no	7.16222	no	NB04	high-risk treatment
NB22	TMM[-]	non-amplified	36.1513	2	female	13.1335	no	13.1335	no	NB04	no chemotherapy
NB23	TMM[-]	non-amplified	23.9803	2	male	10.4504	no	10.4504	no	NB04	no chemotherapy
NB24	TMM[-]	non-amplified	34.0132	4	male	4.6078	yes	7.28816	yes	NB04	high-risk treatment
NB25	TMM[-]	non-amplified	3.51974	5	male	18.4695	no	18.4695	no	NB97	no chemotherapy
NB26	TMM[-]	non-amplified	3.81579	5	male	12.3121	no	12.3121	no	NB04	1-4 cycles chemotherapy
NB27	TEL[+]	non-amplified	81.0526	4	male	1.2293	yes	2.53525	yes	NB04	high-risk treatment
NB28	TMM[-]	non-amplified	0.723684	1	male	12.3943	no	12.3943	no	NB97	no chemotherapy
NB29	TEL[+]	amplified	1.11842	1	male	13.6674	no	13.6674	no	NB04	5-8 cycles chemotherapy
NB30	TMM[-]	non-amplified	0	1	male	16.5448	no	16.5448	no	NB97	no chemotherapy
NB31	TMM[-]	non-amplified	114.737	1	female	13.1718	no	13.1718	no	NB04	no chemotherapy
NB32	TMM[-]	non-amplified	49.8684	1	female	8.6653	no	8.6653	no	NB04	no chemotherapy
NB33	TMM[-]	non-amplified	5.09868	2	female	5.99316	no	5.99316	no	NB04	no chemotherapy
NB34	TEL[+]	amplified	23.4211	3	female	9.91102	no	9.91102	no	NB04	high-risk treatment
NB35	TMM[-]	non-amplified	0.0328947	2	female	17.514	no	17.514	no	NB97	no chemotherapy
NB36	TMM[-]	non-amplified	0.131579	5	female	17.41	no	17.41	no	NB97	1-4 cycles chemotherapy
NB37	TMM[-]	non-amplified	2.76316	5	male	12.5996	no	12.5996	no	NB04	no chemotherapy
NB38	TMM[-]	non-amplified	23.6513	4	female	2.37372	yes	4.49281	yes	NB04	high-risk treatment
NB39	ALT[+]	non-amplified	42.6974	4	male	0.251882	yes	0.43258	yes	NB04	high-risk treatment
NB40	TMM[-]	non-amplified	7.53289	2	male	12.742	no	12.742	no	NB04	no chemotherapy
NB41	TEL[+]	non-amplified	26.5789	4	female	1.11431	yes	1.70568	yes	NB04	high-risk treatment
NB42	ALT[+]	non-amplified	54.0789	4	male	11.4606	no	11.4606	no	NB97	high-risk treatment
NB43	ambiguous	non-amplified	41.5789	4	female	6.43395	no	6.43395	no	NB04	high-risk treatment
NB44	ALT[+]	non-amplified	295.493	4	female	1.76591	yes	2.46133	yes	NB97	5-8 cycles chemotherapy
NB45	ambiguous	non-amplified	78.9803	4	male	1.82888	yes	3.32375	yes	NB04	high-risk treatment
NB46	ambiguous	non-amplified	46.6776	4	male	1.88364	yes	11.7399	no	NB04	high-risk treatment
NB47	ALT[+]	non-amplified	33.2895	4	male	12.7392	yes	19.154	no	NB97	5-8 cycles chemotherapy
NB48	ALT[+]	non-amplified	128.75	4	female	1.47296	yes	1.74401	yes	NB04	high-risk treatment
NB49	TEL[+]	non-amplified	31.8421	4	female	0.383299	no	0.383299	yes	NB04	high-risk treatment
NB50	ambiguous	non-amplified	51.25	4	male	2.37919	yes	13.4319	no	NB04	high-risk treatment
NB51	ALT[+]	non-amplified	62.4013	4	male	1.81793	yes	10.3682	no	NB04	high-risk treatment
NB52	ALT[+]	non-amplified	293.618	1	female	4.31485	yes	16.0438	no	NB90	1-4 cycles chemotherapy
NB53	TEL[+]	non-amplified	28.8487	4	female	1.013	no	1.013	yes	NB04	high-risk treatment
NB54	ambiguous	non-amplified	54.4737	4	male	1.51129	yes	3.75907	yes	NB04	high-risk treatment
NB55	ALT[+]	non-amplified	47.4013	4	male	1.70021	yes	1.76318	yes	NB04	high-risk treatment
NB56	ALT[+]	non-amplified	52.6974	4	male	5.17454	yes	18.245	no	NB97	high-risk treatment
NB57	ALT[+]	non-amplified	50.2961	4	female	1.45654	yes	3.06092	yes	NB04	high-risk treatment
NB58	TEL[+]	amplified	62.5658	4	male	0.555784	yes	0.572211	yes	NB97	high-risk treatment
NB59	ALT[+]	non-amplified	37.0395	3	male	3.41136	yes	15.7536	no	NB97	1-4 cycles chemotherapy
NB60	TEL[+]	amplified	26.5461	4	male	2.20397	yes	2.3217	yes	NB04	high-risk treatment
NB61	TEL[+]	non-amplified	54.2105	4	female	1.00205	yes	1.56057	yes	NB04	high-risk treatment
NB62	ALT[+]	non-amplified	50.7237	4	male	0.342231	yes	1.03765	yes	NB04	high-risk treatment
NB63	TEL[+]	non-amplified	130.559	4	male	4.40794	no	4.40794	no	NB04	high-risk treatment
NB64	TEL[+]	amplified	31.0526	4	male	8.76934	no	8.76934	no	NB04	high-risk treatment
NB65	TEL[+]	amplified	24.9671	4	female	8.56674	no	8.56674	no	NB04	high-risk treatment
NB66	ALT[+]	non-amplified	46.4803	4	female	6.29979	no	6.29979	no	NB04	high-risk treatment
NB67	TEL[+]	non-amplified	80.1645	4	female	1.93566	yes	2.47228	yes	NB04	high-risk treatment
NB68	ambiguous	non-amplified	72.8289	4	male		yes		yes	R2016	high-risk treatment
