# Supplementary material for: Reliable assessment of telomere maintenance mechanisms in neuroblastoma
Source: Cell Biosci. 2022 Sep 24;12:160. doi: 10.1186/s13578-022-00896-2 (PMC9508734; doi:10.1186/s13578-022-00896-2)
Supplement: Supplementary file 2 — Additional file 2: Table S2. Sequencing based metrics of neuroblastoma samples. [file 13578_2022_896_MOESM2_ESM.xlsx]

## Sheet: Tab S3
Sample ID	Data availability WGS (EGA)	Sample ID EGA	Data availability RNA-Seq (GEO)	Sample ID GEO	WGS mean read depth (tumor / normal)	TMM group	No. tel insertions	TERT log2 expression	TRF (kbp)	TC (tumor/normal ratio)	Normalized TC tumor only	Telomeric read count tumor	Telomeric read count normal	TVR TTAGGG (log2 tumor/normal ratio)	TVR TGAGGG (log2 tumor/normal ratio)	TVR TCAGGG (log2 tumor/normal ratio)	TVR TTGGGG (log2 tumor/normal ratio)	TVR NNNGGG (log2 tumor/normal ratio)	Singleton TGAGGG (tumor/normal log2 ratio)	Singleton TCAGGG (tumor/normal log2 ratio)	Singleton TTGGGG (tumor/normal log2 ratio)	Singleton TTCGGG (tumor/normal log2 ratio)	Singleton TTTGGG (tumor/normal log2 ratio)	TERRA TTAGGG (norm. read counts * 1e6)	TERRA TGAGGG (norm. read counts * 1e6)	TERRA TCAGGG (norm. read counts * 1e6)	TERRA TTGGGG (norm. read counts * 1e6)
NB01	EGAS00001001308	NBL35	GSE49711	NB396	29.9x / 31x	TEL[+]	0	10		0.3117	3.46041e-05	40809	134835	-1.74784	-0.262489	-0.277976	-0.607251	-1.12957	0.381	-2.028	-1.344	0.043	-1.137	0	0	0	0
NB02	EGAS00001001308	NBL40	GSE49711	NB409	28x / 29.6x	TEL[+]	0	10.05	7.38937	0.3117	2.41162e-05	28483	92604	-1.70457	-0.139285	-0.351823	-0.35344	-0.871642	-0.122	-4.151	-0.868	-0.537	-2.007	0	0	0	0
NB03	EGAS00001001308	NBL38	GSE49711	NB418	27.6x / 27.2x	TEL[+]	2	13.77		0.3445	2.16259e-05	23141	64627	-1.54711	-0.534831	-0.353684	-0.253321	-0.758881	-0.778	-2.378	-0.166	-1.351	-1.422	0	0	0	0
NB04	EGAS00001001308	NBL30	GSE49711	NB414	30.5x / 33.6x	TEL[+]	0	10.32	4.72749	0.3983	2.97917e-05	36718	102624	-1.38861	-0.185699	-0.100169	-0.420378	-0.858889	-0.604	-1.43	-0.324	-0.354	0.291	0	0	0	0
NB05	EGAS00001001308	NBL29	GSE49711	NB415	29.7x / 36.5x	ambiguous	0	9.49	11.8961	0.3996	3.1877e-05	36221	109094	-1.36777	-0.380516	-0.339162	-0.3756	-0.723505	-0.706	-0.696	-1.797	-0.285	-0.417	0	0	0	0
NB06	EGAS00001001308	NBL33	GSE49711	NB486	36x / 45.1x	TEL[+]	0	7.76	5.62952	0.4436	3.67167e-05	49150	139489	-1.37099	0.00468844	0.183256	-0.111511	-0.684581	-0.309	0.332	-1.358	-1.858	-1.15	0	0	0	0
NB07	EGAS00001001308	NBL41	GSE49711	NB466	42.1x / 46.3x	TEL[+]	0	12.77	7.94414	0.4658	3.76182e-05	59136	142504	-1.19157	-0.174395	-0.039574	-0.300167	-0.627458	-0.517	-1.319	-0.57	-1.394	-0.78	0	0	0	0
NB08	EGAS00001005424	NB-61	GSE211653	NB08	41.3x / 28.3x	TEL[+]	0	10.68		0.4987	2.77253e-05	49989	66006	-0.766666	-0.238159	-0.600922	-0.0396138	-0.428226	-0.418	-1.603	-0.737	-0.603	-0.108	0.00937164	0	0	0
NB09	EGAS00001001308	NBL21	GSE49711	NB214	40.1x / 47.6x	TMM[-]	1	5	6.09398	0.5047	4.01753e-05	60079	142581	-1.06352	-0.220997	-0.151618	-0.391111	-0.683165	-0.621	-0.214	-0.593	-1.211	-1.68	0	0	0	0
NB10	EGAS00001001308	NBL26	GSE49711	NB080	34.4x / 31.6x	TEL[+]	2	11.51	5.77509	0.5134	3.93459e-05	49816	89737	-1.22787	-0.0898806	0.0526833	-0.455974	-0.822168	-0.475	-0.89	-1.14	-1.946	-0.466	0	0	0	0
NB11	EGAS00001001308	NBL61	GSE211653	NB11	47.2x / 29.3x	TEL[+]	0	10.82		0.5534	2.83302e-05	56714	33142	-0.574655	2.65846	0.5219	1.13558	0.306671	4.814	-4.681	-2.825	-0.629	-1.245	0.00136371	0.00272742	0.00545483	0
NB12	EGAS00001001308	NBL39	GSE49711	NB410	30x / 31x	TEL[+]	0	12.78	6.12336	0.5544	3.29729e-05	39172	75813	-0.95199	-0.0688684	-0.418742	-0.277943	-0.658564	0.97	-0.635	-0.233	-1.635	0.879	0	0	0	0
NB13	EGAS00001001308	NBL37	GSE49711	NB411	33x / 32.1x	TEL[+]	1	11.34	7.05567	0.575	4.60513e-05	61235	104299	-0.819475	-0.101755	-0.0947916	-0.314314	-0.541136	0.207	1.107	-0.576	-0.03	0.124	0	0	0	0
NB14	EGAS00001001308	NBL42	GSE49711	NB406	31.5x / 31x	TEL[+]	0	14.03		0.6103	4.59773e-05	56925	93984	-0.766502	-0.190588	-0.245925	-0.280908	-0.578268	-0.817	-0.626	-0.762	-0.17	-0.06	0	0	0	0
NB15	EGAS00001001308	NBL32	GSE49711	NB413	38.8x / 43.4x	TEL[+]	0	10.19		0.6286	6.75938e-05	99456	175051	-0.696618	-0.254088	-0.230721	-0.0756101	-0.358006	-1.178	-1.729	0.023	-1.13	0.299	0	0	0	0
NB16	EGAS00001001308	NBL31	GSE211653	NB16	34.9x / 33.1x	TEL[+]	0	8.27	10.0496	0.6295	4.76413e-05	69028	105010	-0.622089	-0.289816	-0.264575	-0.34768	-0.508092	-0.457	-0.156	-0.573	-0.303	-0.283	0	0	0	0
NB17	EGAS00001001308	NBL22	GSE49711	NB417	37.2x / 32.6x	TMM[-]	0	6.32	7.69573	0.641	5.27252e-05	82205	109419	-0.611556	-0.102203	-0.198364	-0.0315095	-0.373237	-0.229	-1.551	-0.744	0.771	-0.881	0	0	0	0
NB18	EGAS00001001308	NBL27	GSE49711	NB169	40.1x / 27.4x	TEL[+]	1	12.08		0.6461	5.73366e-05	86179	91958	-0.64398	-0.332472	-0.580989	-0.21597	-0.360239	-0.385	-0.077	-0.719	-1.201	0.609	0	0	0	0
NB19	EGAS00001001308	NBL23	GSE49711	NB416	29.9x / 49.2x	TEL[+]	0	10.81	6.73781	0.655	4.61805e-05	54382	147017	-0.646734	-0.116114	-0.0797424	-0.776867	-0.646419	0.178	0.359	-0.806	0.129	-0.308	0	0	0	0
NB20	EGAS00001001308	NBL02	GSE49711	NB244	44.1x / 30.2x	TEL[+]	0	11.08		0.6678	5.38518e-05	89449	92975	-0.565212	-0.0907059	-0.107802	0.000111235	-0.204895	-0.8	-0.527	-0.963	-0.686	-1.032	0	0	0	0
NB21	EGAS00001001308	NBL55	GSE211653	NB21	46.7x / 28.8x	TEL[+]	1	11.81		0.7024	4.84763e-05	87669	81492	-0.522826	0.560975	0.618305	1.04605	0.356723	0.126	0.122	0.144	-0.348	0.034	0	0	0	0
NB22	EGAS00001001308	NBL19	GSE49711	NB151	37.3x / 31.7x	TMM[-]	0	4.61	3.88027	0.7084	5.98993e-05	90401	108193	-0.498385	-0.097984	-0.0167234	-0.374248	-0.477896	0.051	-0.501	-0.151	-0.769	-0.981	0.0139041	0	0	0.000514965
NB23	EGAS00001001308	NBL25	GSE211653	NB23	40.4x / 33.9x	TMM[-]	0	4.04	10.1778	0.7161	6.49662e-05	98191	115842	-0.558626	0.0398402	-0.115404	-0.263455	-0.342391	0.306	-1.009	-0.98	-0.558	-0.779	0.00601655	0.000222835	0	0
NB24	EGAS00001001308	NBL58	GSE211653	NB24	44.1x / 25.1x	TMM[-]	0	4.84		0.7437	5.04911e-05	89302	70505	-0.668591	-0.243482	-0.0936453	0.0314266	-0.409952	0.726	-0.417	-0.33	-0.938	-0.616	0	0	0	0
NB25	EGAS00001001308	NBL10	GSE49711	NB397	32.6x / 31.2x	TMM[-]	0	5.8	8.16344	0.8374	7.1433e-05	92166	104490	-0.284846	-0.0341245	0.0252283	0.0354756	-0.177048	-0.127	-1.56	0.137	-0.075	-0.379	0	0	0	0
NB26	EGAS00001001308	NBL17	GSE49711	NB310	36x / 39.5x	TMM[-]	0	6.91	13.2684	0.8581	6.5467e-05	103244	126401	-0.28987	0.0765124	-0.113497	-0.0818009	-0.163542	0.331	-0.028	-0.495	0.549	-0.789	0.0121812	0.000870089	0	0
NB27	EGAS00001001308	NBL56	GSE211653	NB27	42.2x / 24.4x	TEL[+]	0	12.8		0.8623	4.74575e-05	78166	57578	-0.482848	0.371274	0.171049	0.177837	-0.0197169	0.801	-3.673	-0.748	0.583	0.389	0	0	0	0
NB28	EGAS00001001308	NBL13	GSE49711	NB206	28.2x / 27.9x	TMM[-]	0	6.1	15.262	0.8642	7.77834e-05	100843	116209	-0.241276	-0.0717087	-0.0914992	-0.0225359	-0.176757	-0.088	-0.813	-0.275	1.509	-0.953	0	0	0	0
NB29	EGAS00001001308	NBL28	GSE49711	NB459	41.3x / 29.5x	TEL[+]	0	4.35		0.866	7.0878e-05	107919	91467	-0.189495	0.34036	0.297747	0.0951162	0.00602432	0.094	-1.505	-0.923	-0.249	-0.771	0	0	0	0
NB30	EGAS00001001308	NBL12	GSE49711	NB355	32x / 32x	TMM[-]	0	6.92	7.40674	0.8786	6.90664e-05	89997	103359	-0.162661	0.0251288	-0.0800375	-0.0924468	-0.0769405	0.183	-0.724	0.12	0.013	-0.708	0	0	0	0
NB31	EGAS00001001308	NBL18	GSE49711	NB420	31x / 34.8x	TMM[-]	0	5.99	5.59569	0.8934	7.73588e-05	117055	117055	-0.168415	-0.0363267	-0.0471892	-0.282672	-0.261678	-0.081	0.304	-0.125	-1.281	-0.214	0	0	0	0
NB32	EGAS00001001308	NBL20	GSE49711	NB479	30.2x / 41.5x	TMM[-]	0	5.77		0.9289	4.72265e-05	56239	56239	-0.196701	0.0239709	0.159248	-0.0259732	-0.274137	0.506	0.318	0.125	-1.045	0.15	0.0155176	0	0	0
NB33	EGAS00001001308	NBL24	GSE49711	NB419	37.3x / 27.4x	TMM[-]	0	5.27		0.9331	8.90156e-05	127436	100277	0.0596087	0.0278501	-0.0519514	0.27598	0.197562	-1.469	-0.893	0.245	-0.198	-0.334	0	0	0	0
NB34	EGAS00001001308	NBL34	GSE49711	NB485	37.4x / 44.2x	TEL[+]	0	7.89	6.57557	0.9374	5.56092e-05	75834	100040	-0.321481	0.185565	0.209277	0.0241607	-0.328163	-0.152	-0.035	-0.939	-0.714	0.296	0	0	0	0
NB35	EGAS00001001308	NBL11	GSE49711	NB125	31.3x / 29.6x	TMM[-]	0	4.6		0.9693	8.5646e-05	106445	104724	-0.102019	0.10538	-0.0777773	0.108735	0.0195217	0.002	-1.068	-0.395	0.697	-0.318	0	0	0	0
NB36	EGAS00001001308	NBL14	GSE49711	NB306	32.5x / 30.3x	TMM[-]	0	5.2	9.00945	0.9997	6.28353e-05	81914	79587	-0.0558932	0.0486526	0.118457	-0.0795828	-0.19976	0.241	-0.042	0.199	-0.264	-0.079	0.0119317	0	0	0
NB37	EGAS00001001308	NBL16	GSE49711	NB421	37.7x / 46.2x	TMM[-]	0	5.48	6.99797	1.013	7.20933e-05	117513	145029	-0.0465605	0.117398	-0.0224971	-0.178122	-0.0432207	0.007	-0.015	0.381	0.147	0.096	0	0	0	0
NB38	EGAS00001001308	NBL51	GSE211653	NB38	45.2x / 26.1x	TMM[-]	0	4.41		1.0444	8.24352e-05	148908	83776	0.0412766	0.0707108	0.0338251	0.115216	0.00843811	0.206	-3.243	-0.924	-0.465	-0.18	0.00823741	0	0	0
NB39	EGAS00001001308	NBL04	GSE49711	NB464	27.7x / 29x	ALT[+]	2	6.41	13.3604	1.1694	8.97746e-05	92676	85023	0.270967	0.392439	0.0427834	0.648749	0.535782	0.683	-0.986	-0.577	0.147	-0.913	0	0	0	0
NB40	EGAS00001001308	NBL15	GSE49711	NB182	44.7x / 45.3x	TMM[-]	0	7.27	7.11715	1.1838	7.76668e-05	139322	124207	0.151281	0.249348	0.14963	0.276812	0.0839513	0.545	0.251	0.493	-0.055	0.14	0	0	0	0
NB41	EGAS00001001308	NBL45	GSE211653	NB41	43.1x / 21.8x	TEL[+]	0	11.03		1.4211	4.12497e-05	78084	28780	0.551857	0.0460027	-0.251189	0.0188974	0.31487	0.477	-3.91	-1.364	-1.348	-0.76	0.00987263	0	0	0
NB42	EGAS00001001308	NBL05	GSE49711	NB391	33.4x / 35.8x	ALT[+]	1	4.62		2.1372	0.000149035	198234	105929	1.06382	0.30605	0.140419	0.240022	0.709547	0.577	0.999	0.319	-0.436	-0.898	0	0	0	0
NB43	EGAS00001001308	NBL44	GSE211653	NB43	47.9x / 26.6x	ambiguous	2	5.93		2.2257	0.000145998	284662	71318	1.15711	0.115439	0.0933872	0.200304	0.782446	0.457	0.77	0.432	2.072	1.675	0.0120866	0	0	0.00019814
NB44	EGAS00001001308	NBL08	GSE49711	NB140	31.4x / 33.8x	ALT[+]	6	6.92	13.3676	2.4807	0.00014077	174823	77524	1.2976	0.092301	-0.0446957	0.273995	0.77027	-0.04	0.538	0.723	1.225	-0.348	0.0132164	0	0	0.000695599
NB45	EGAS00001001308	NBL53	GSE211653	NB45	39x / 24.5x	ambiguous	5	10.89		2.8689	0.00014686	269508	50378	1.23088	1.24083	1.06117	1.67684	1.6065	1.994	2.258	2.884	1.019	1.672	0	0	0	0
NB46	EGAS00001001308	NBL43	GSE211653	NB46	48.9x / 26.7x	ambiguous	5	5.5		3.2747	0.000165937	330065	55331	1.74423	0.104807	0.302026	0.428616	1.00795	-0.082	1.256	1.058	2.441	-0.14	0.00911211	0.000143498	0	0.00100448
NB47	EGAS00001001308	NBL01	GSE49711	NB082	34.4x / 46.4x	ALT[+]	2	4.62	9.51375	3.393	0.000250055	326219	128911	1.69619	0.967103	0.145796	1.1624	1.36903	1.667	2.47	1.926	1.794	0.294	0.0153089	0	0	0
NB48	EGAS00001001308	NBL49	GSE211653	NB48	41.3x / 24.8x	ALT[+]	14	7.55	11.1381	3.6398	0.000306806	596056	83231	1.98015	0.192876	0.432003	0.942052	2.00796	-0.264	3.053	3.48	1.43	-0.212	0.00927472	0	0	0
NB49	EGAS00001001308	NBL54	GSE211653	NB49	40.8x / 25.1x	TEL[+]	16	13.85	4.92661	3.7609	0.000196367	387217	53029	1.97102	1.79441	1.49468	2.31127	2.28523	2.149	2.701	2.564	1.937	1.306	0.00877937	0	0	0.000313549
NB50	EGAS00001001308	NBL06	GSE49711	NB412	31x / 31.3x	ambiguous	2	9.92	7.50883	3.8899	0.000289611	360589	92001	1.96679	0.364102	0.208181	0.850853	1.49703	0.479	1.417	2.542	0.442	-0.363	0.0140256	0	0	0.000326177
NB51	EGAS00001001308	NBL07	GSE49711	NB480	41.8x / 44.8x	ALT[+]	6	7.34		5.1425	0.000379987	569137	126146	2.27587	0.802301	0.143279	0.772115	1.42729	2.049	2.022	1.483	1.578	0.077	0.013686	0	0.000117983	0
NB52	EGAS00001001308	NBL09	GSE49711	NB224	39.2x / 45x	ALT[+]	0	4.24	8.57757	5.5588	0.000327186	485282	99081	2.42979	1.51158	0.700702	1.88225	2.22235	3.001	4.895	3.206	4.35	1.44	0.0118991	0	0	0
NB53	EGAS00001001308	NBL47	GSE211653	NB53	29.8x / 26.6x	TEL[+]	12	8.76	5.57208	5.963	0.000236469	414431	41074	2.55033	2.05381	1.83736	2.71707	2.86818	1.951	1.019	2.229	2.422	3.462	0	0	0	0
NB54	EGAS00001001308	NBL48	GSE211653	NB54	39.4x / 24.3x	ambiguous	1	9.32	14.0041	6.6677	0.000346171	597579	54250	2.70003	0.421785	0.309187	0.980464	1.85662	0.547	1.262	1.484	3.048	0.488	0.00877937	0	0	0.000313549
NB55	EGAS00001001308	NBL50	GSE211653	NB55	40.7x / 25.4x	ALT[+]	24	6.65	9.01585	6.7215	0.000415005	781809	63145	2.51258	0.876584	1.01802	1.75217	2.57099	1.195	3.745	3.007	1.076	0.464	0.00841145	2.85134e-05	0	8.55402e-05
NB56	EGAS00001001308	NBL03	GSE49711	NB087	35.4x / 42.3x	ALT[+]	0	6.3		11.6122	0.000657275	954778	94915	3.54266	1.48831	1.44848	2.18517	3.17356	2.767	3.108	3.698	2.055	1.752	0.0143687	0.000124945	0	0
NB57	EGAS00001005424	NB-9	GSE49711	NB250	33.4x / 42.2x	ALT[+]	7	6	10.1084	18.0569	0.000739002	704945	78642	3.39942	4.21429	2.72079	4.20644	4.55032	4.306	8.393	5.812	6.096	2.681	0.0187403	0	0	0.000169595
NB58	EGAS00001005424	NB-6	GSE49711	NB383	24.8x / 42.2x	TEL[+]	3	9.04	4.77816	0.9577	4.34892e-05	30391	78642	-0.641781	0.984525	0.241236	1.35301	0.779389	1.174	3.631	2.332	2.65	0.925	0	0	0	0
NB59	EGAS00001005424	NB-5	GSE49711	NB074	30.9x / 10.9x	ALT[+]	12	4.94		19.7711	0.000747316	668374	11965	4.71146	3.48454	2.52343	3.44771	4.38151	3.378	5.573	5.199	4.6	3.997	0.0136496	0	0	0
NB60	EGAS00001005424	NB-1	n.a.	n.a.	24.2x / 32x	TEL[+]	1		6.95148	0.9062	4.33284e-05	28641	39928	-0.176756	-0.0182112	-0.214174	-0.22156	-0.340366	0.256	-0.27	-0.098	0.496	0.613
NB61	EGAS00001001308	NBL36	n.a.	n.a.	33.2x / 30.4x	TEL[+]	0			0.3449	2.92412e-05	38799	103422	-1.5448	-0.293457	-0.314988	-0.805451	-0.960169	-0.628	-0.652	-1.979	-1.047	-0.714
NB62	EGAS00001005424	NB-11	n.a.	n.a.	30.9x / 25.4x	ALT[+]	0		10.2278	1.2559	5.97996e-05	47524	31604	0.287022	0.200267	0.125499	0.137951	0.299137	0.129	0.673	0.117	0.833	0.441
NB63	EGAS00001006510	NB63	GSE211653	NB63	42x / 24.9x	TEL[+]	0	8.86	5.19527	1.5594	6.37675e-05	117939	43868	0.220083	0.188177	0.0945641	0.462531	0.410514	0.61	0.462	2.062	1.278	1.14	0	0	0	0
NB64	EGAS00001006510	NB64	GSE211653	NB64	64.6x / 24.4x	TEL[+]	1	11.42		0.5247	2.52597e-05	46588	33089	-0.663388	-0.645703	-0.382694	-0.561085	-0.661575	-0.485	0.699	-0.378	-0.459	-1.102	0.0122673	0	0	0
NB65	EGAS00001006510	NB65	GSE211653	NB65	59.9x / 25.6x	TEL[+]	0	13.26	6.35243	1.5463	7.7393e-05	126065	38314	0.485235	0.742579	0.482389	0.559431	0.433214	1.147	0.927	0.208	0.563	0.731	0	0	0	0
NB66	EGAS00001006510	NB66	GSE211653	NB66	27.7x / 23.3x	ALT[+]	3	6.74		2.1655	0.000149296	190156	66733	0.863212	0.71171	0.919586	0.905362	1.07073	2.391	4.614	2.561	1.304	0.312	0.00863215	0	0	0
NB67	EGAS00001006510	NB67	GSE211653	NB67	42.1x / 25.7x	TEL[+]	0	10.22		0.5263	2.34164e-05	39826	48101	-0.958153	-0.00442675	-0.243696	-0.0413799	-0.35028	0.012	-2.976	-1.445	1.183	0.031	0	0	0	0
NB68	EGAS00001005424	NB-7	n.a.	n.a.	38.4x / 41.5x	ambiguous	1			4.5339	0.000242598	254089	61310	2.17805	1.51636	1.06264	1.00909	1.84908	1.13	2.378	1.341	-0.011	0.302
