# Supplementary material for: Reliable assessment of telomere maintenance mechanisms in neuroblastoma
Source: Cell Biosci. 2022 Sep 24;12:160. doi: 10.1186/s13578-022-00896-2 (PMC9508734; doi:10.1186/s13578-022-00896-2)
Supplement: Supplementary file 3 — Additional file 3: Table S3. Coordinates for ROC curve TC and TRF. [file 13578_2022_896_MOESM3_ESM.xlsx]

## Sheet: Coordinates ROC curve TC
Coordinates for ROC curve TC
positive if ≥ a	sensitivity	1-specificity		aThe smallest cutoff is the smallest observed test value minus 1 and the greatest cutoff is the greatest observed test value plus 1. All other cutoffs are means between two following ordered observed test values.
-0.6883	1	1
0.3281	1	0.958333
0.3447	1	0.9375
0.3716	1	0.916667
0.42095	1	0.895833
0.4547	1	0.875
0.48225	1	0.854167
0.5017	1	0.833333
0.50905	1	0.8125
0.51905	1	0.791667
0.5255	1	0.770833
0.53985	1	0.75
0.5539	1	0.729167
0.5647	1	0.708333
0.59265	1	0.6875
0.61945	1	0.666667
0.62905	1	0.645833
0.63525	1	0.625
0.64355	1	0.604167
0.65055	1	0.583333
0.6614	1	0.5625
0.6851	1	0.541667
0.7054	1	0.520833
0.71225	1	0.5
0.7299	1	0.479167
0.79055	1	0.458333
0.84775	1	0.4375
0.8602	1	0.416667
0.86325	1	0.395833
0.8651	1	0.375
0.8723	1	0.354167
0.886	1	0.333333
0.8998	1	0.3125
0.91755	1	0.291667
0.931	1	0.270833
0.93525	1	0.25
0.94755	1	0.229167
0.9635	1	0.208333
0.9845	1	0.1875
1.00635	1	0.166667
1.0287	1	0.145833
1.1069	1	0.125
1.1766	0.923077	0.125
1.21985	0.923077	0.104167
1.3385	0.846154	0.104167
1.4837	0.846154	0.0833333
1.55285	0.846154	0.0625
1.8483	0.846154	0.0416667
2.15135	0.769231	0.0416667
2.3231	0.692308	0.0416667
2.93685	0.615385	0.0416667
3.5164	0.538462	0.0416667
3.70035	0.461538	0.0416667
4.4517	0.461538	0.0208333
5.35065	0.384615	0.0208333
5.7609	0.307692	0.0208333
6.34225	0.307692	0
9.16685	0.230769	0
14.8346	0.153846	0
18.914	0.0769231	0
20.7711	0	0

## Sheet: Coordinates for ROC curve TRF
Coordinates for ROC curveTRF
positive if ≥ a	sensitivity	1-specificity
2.88027	1	1		aThe smallest cutoff is the smallest observed test value minus 1 and the greatest cutoff is the greatest observed test value plus 1. All other cutoffs are means between two following ordered observed test values.
4.30388	1	0.964286
4.75282	1	0.928571
4.85238	1	0.892857
5.06094	1	0.857143
5.38368	1	0.821429
5.58388	1	0.785714
5.6126	1	0.75
5.70231	1	0.714286
5.93454	1	0.678571
6.10867	1	0.642857
6.23789	1	0.607143
6.464	1	0.571429
6.65669	1	0.535714
6.84464	1	0.5
6.97472	1	0.464286
7.02682	1	0.428571
7.08641	1	0.392857
7.25326	1	0.357143
7.39806	1	0.321429
7.55124	1	0.285714
7.81994	1	0.25
8.05379	1	0.214286
8.3705	1	0.178571
8.79351	0.875	0.178571
9.01265	0.875	0.142857
9.2648	0.75	0.142857
9.7817	0.625	0.142857
10.079	0.625	0.107143
10.1431	0.5	0.107143
10.2028	0.5	0.0714286
10.683	0.375	0.0714286
12.2032	0.25	0.0714286
13.3144	0.25	0.0357143
13.364	0.125	0.0357143
14.3148	0	0.0357143
16.262	0	0
